# Supplementary material for: KDM1A epigenetically enhances RAD51 expression to suppress the STING-associated anti-tumor immunity in esophageal squamous cell carcinoma
Source: Cell Death Dis. 2024 Dec 6;15(12):882. doi: 10.1038/s41419-024-07275-4 (PMC11621790; doi:10.1038/s41419-024-07275-4)
Supplement: Supplementary file 2 — Table S1 [file 41419_2024_7275_MOESM2_ESM.xls]

## Sheet: Table S1
	Gene Name	Former primer (5'-3')	Reverse primer (5'-3')
	GAPDH	ACAACTTTGGTATCGTGGAAGG	GCCATCACGCCACAGTTTC
	SPP1	AGCAGAATCTCCTAGCCCCA	TGGTCATGGCTTTCGTTGGA
	SEMA6B	CTGTATCGGCAGTCAGGACC	CGGACACGTCCTGCTCAAAG
	MGAT3	CTCAGCCCTAACCTGGTGTC	TGGGAGTAGAGTGGGGTACG
	ACOX2	CTGGTCACCAAATTGTCGGC	CAGGGGACATCTGAGTCTGC
	CYP24A1	CTGCTGTCACAGAGCTCCAG	GCACTTGGGGATTACGGGAT
	FOSL1	GCCTTGTGAACAGATCAGCCC	GTCAGTTCCTTCCTCCGGTTC
	WNT7A	CAAATGGGCCTGGACGAGT	CCCCACTTTGAGCTCCTTCC
	TNC	GCTGAATGGAGACACGACCT	CACAATCCATCCACCCCCAT
	SLC26A2	ATCAGGTAGCGATGGGCTTC	TCCACTCAGCAAGGCATCTG
	KDM1A	GTGGACGAGTTGCCACATTTC	TGACCACAGCCATAGGATTCC
	RAD51	AGTGATGTCCTGGATAATGT	ACCCGAGTAGTCTGTTCTGT
	TNF	TCCCCAGGGACCTCTCTCTA	GGGTTTGCTACAACATGGGC
	CXCL10	TCCTGCAAGCCAATTTTGTCC	TTGATGGCCTTCGATTCTGGA
	IFNB1	TCTAGCACTGGCTGGAATGA	GCTCATGAGTTTTCCCCTGGT
	TRAF3	TCCTGAGGAGCGAGTTGAGT	CTGCTGGTTTGTCCCCTGAA
	NFKB1	CCACCAGCTGGCAGGTATTT	GCAGCTTCACATCTTCAGCC
	IFIT3	GGATGCCCCTTCAGGCATAG	GAGAGGAGCTCTCTGGGACT
	IL-6	GGCACTGGCAGAAAACAACC	TCACCAGGCAAGTCTCCTCA
	IL-1A	ATCAGTACCTCACGGCTGCT	TGGGCAGTCACATACAATTGAG
	IL-1B	AGGAGAATGACCTGAGCACC	CATCGTGCACATAAGCCTCG
	TLR9	GTGATCCTGAGCCCTGACG	CAGAGGAGGACACTCTGGC
	IFI16	TCCATCAACACCAAGCAGCA	TTTGAGGTCACTCTGGGCAC
	IL-18	TGACCAAGGAAATCGGCCTC	ATGGTCCGGGGTGCATTATC
	MYC	CGTCCTCGGATTCTCTGCTC	GCCTGCCTCTTTTCCACAGA
	NR4A1	CTCTGGAGGTCATCCGCAAG	GCAGAAGATGAGCTTGCCCT
	ZBTB10	TGGCCAAAACAAGAAACCTGG	ACAATGAGGGCATTTTAACTTGT
	TBK1	GGAATCAAACATACCATGACCCC	CCACCCCTTCCATCTCTTCC
	LKB1	CGCTCTCTGACCTGCTGAAA	TCAGCCGGAGGATGTTTCTT
	IRF3	TTTTCCCAGCCAGACACCTC	GGCCAACACCATGTTACCCA
	CXCL1	CCCAAACCGAAGTCATAGCC	AACTATGGGGGATGCAGGAT
	shKDM1A	CCGGAGCAGATTGAACATTGGAAGACTCAGTCTTCCAATGTTCAATCTGCTTTTTTG	AATTCAAAAA AGCAGATTGAACATTGGAAGA CTCGAGTCTTCCAATGTTCAATCTGCT
	HA-KDM1A	ACGGGCCCTCTAGACTCGAGCGCCACCATGTTATCTGGGAAGAAGGC	TCATAAGGGTACATGGATCCCAT GCTTGGGGACTGCTGTGCAGGAAC
	siCtrl	CUUGCUAUGAGAACAAAUU	AAUUUGUUCUCAUAGCAAG
	siKDM1A #81	Sigma SASI_Hs01_00213081
	siKDM1A-2	GAACUCCAUCAGCAAUACA	UGUAUUGCUGAUGGAGUUC
	siRAD51 #3	AAGGGAAUUAGUGAAGCCAAA	UUUGGCUUCACUAAUUCCCUU
	RAD51 promoter #1	AAGCACCACAGATTGACGAA	TCCTGGAGCAAGGTGCTTTC
	RAD51 promoter #2	GATGCATGCCGGGAGATGTA	AAGACTTAACCGAGTTGCCG
	RAD51 promoter #3	CAAGGTGGGAGGATCACTTG	CAGGCTGGTCTCGAACTCCT
