# Supplementary material for: KDM1A epigenetically enhances RAD51 expression to suppress the STING-associated anti-tumor immunity in esophageal squamous cell carcinoma
Source: Cell Death Dis. 2024 Dec 6;15(12):882. doi: 10.1038/s41419-024-07275-4 (PMC11621790; doi:10.1038/s41419-024-07275-4)
Supplement: Supplementary file 3 — Table S2 [file 41419_2024_7275_MOESM3_ESM.xls]

## Sheet: Antibodies
	Antibody	Source	Identifier	Applications	Dilution
	KDM1A	abcam	ab129195	IHC	1:100
	PD-L1(22C3)	agilent	M3653	IHC	IVD
	PanCK	Genetech	GM351514	IHC	IVD
	CD45	Genetech	GM070107	IHC	IVD
	STING	abcam	ab239074	IHC	1:2000
	cGAS	abcam	ab224144	IHC	1:500
	RAD51	abcam	ab133534	IHC	1:200
	GAPDH	abcam	ab9485	WB	1:2000
	ACTIN	abcam	ab6276	WB	1:10000
	KDM1A	abcam	ab129195	WB	1:1000
	RAD51	abcam	ab133534	WB	1:500
	H3	abcam	ab1791	WB	1:2000
	H3K4me2	abcam	ab176878	WB	1:1000
	H3K9me2	abcam	ab176882	WB	1:1000
	H3K9me3	abcam	ab176916	WB	1:1000
	H3K9me2	abcam	ab176882	ChIP	2 µg for 25 µg of chromatin
	pRPA	abcam	ab87277	IF	1:100
	BRCA1	abcam	ab213929	IF	1:500
	IVD, in vitro diagnostics; WB, western blotting; IHC, immunohistochemistry; IF, immunofluorescence; ChIP, chromatin immunoprecipitation.
