# Supplementary material for: KDM1A epigenetically enhances RAD51 expression to suppress the STING-associated anti-tumor immunity in esophageal squamous cell carcinoma
Source: Cell Death Dis. 2024 Dec 6;15(12):882. doi: 10.1038/s41419-024-07275-4 (PMC11621790; doi:10.1038/s41419-024-07275-4)
Supplement: Supplementary file 7 — qPCR original data [file 41419_2024_7275_MOESM7_ESM.xlsx]

## Sheet: Figure 2
Figure 2C
TE1
shCtrl	0.833161	1.06191	1.13027
shKDM1A	0.0371627	0.429283	0.11908
Figure 2E
K410
shCtrl	1.01866	0.943874	1.04006
shKDM1A	0.108067	0.102949	0.127627	0.105112	0.068393	0.11744
Figure 2L
OE19
HA	1.3333	0.75002	1.36131	0.73458
HA-KDM1A	5348.8	5812.73	4754.24	4820.61
Figure 2H
	TE1			K410
siCtrl	1.01866	0.963707	1.01866	0.959264	0.972655	1.07177
siKDM1A #81	0.420448	0.408951	0.429283	0.51883	0.522439	0.522439
siKDM1A-2	0.629961	0.6846	0.467596	0.649169	0.631418	0.605696

## Sheet: Figure 3
Figure 3D
TE1	SPP1			SEMA6B			MGAT3			ACOX2			CYP24A1			FOSL1			WNT7A			TNC			SLC26A2			KDM1A
	Mean	SD	N	Mean	SD	N	Mean	SD	N	Mean	SD	N	Mean	SD	N	Mean	SD	N	Mean	SD	N	Mean	SD	N	Mean	SD	N	Mean	SD	N
shCtrl	1.018	0.2156	6	0.9215	0.2642	5	1.007	0.1269	6	1	0.02295	4	1.011	0.1635	6	1.015	0.1954	6	1.01	0.1442	9	1.012	0.1664	6	1.028	0.2543	6	1.007	0.157	3
shKDM1A	2.781	1.24	6	5.549	1.249	6	1.905	0.3368	6	1.162	0.2516	4	3.474	1.573	6	1.241	0.3681	6	0.6124	0.1096	9	0.6498	0.05291	6	0.947	0.3125	6	0.04829	0.002358	3
Figure 3E
K410	SPP1			SEMA6B			MGAT3			ACOX2			CYP24A1			FOSL1			WNT7A			TNC			SLC26A2			KDM1A
	Mean	SD	N	Mean	SD	N	Mean	SD	N	Mean	SD	N	Mean	SD	N	Mean	SD	N	Mean	SD	N	Mean	SD	N	Mean	SD	N	Mean	SD	N
shCtrl	1.002	0.0833	3	1.008	0.1532	3	1.016	0.2241	3	1.018	0.227	3	1.006	0.1388	3	1.024	0.2591	3	1.008	0.1479	3	1.022	0.2716	3	1.009	0.1638	3	1	0.02125	3
shKDM1A	15.08	2.156	3	2.989	0.5678	2	1.154	0.6229	3	7.691	1.454	3	2.629	0.209	3	1.876	0.01839	2	1.067	0.2372	3	1.657	0.4067	3	1.049	0.4228	3	0.2923	0.02025	3
Figure 3H
TE1	shCtrl										shKDM1A
NF-KB1		1.01631	1.03766	0.948246	1.03049	0.981686	0.988514	0.842842	1.12766	1.05215	0.742262	0.784584	0.61132	0.570382	0.517632	0.790041	1.99078	1.73307	1.38831
TNF		1.43893	0.694959	0.812252	1.23114	1.42899	0.699793				1.64528	2.09701	2.67277	16.0741	20.3459	18.0843	12.5099	11.432	13.6895
IFNB1		0.946058	1.05702	0.878633	1.39797	0.814131	0.810378	1.21982	1.01162		0.474123	0.407066	0.349492	1.10957	0.90125	1.37554	0.85165	0.573686	0.711203
IL-1A		0.920188	0.965936	1.12506	0.825019	1.21209	0.598739	1.67018			1.21982	1.35347	0.990801	0.64655	0.859062	0.261219	0.415619	0.164178
IL-1B		1.02811	0.97942	0.993092	1.23114	0.882703	0.920188	0.80478	0.911722	1.36289	3.06666	4.18918	4.01853
IL-6		1.1434	1.11214	0.786399	0.928731	1.09682	0.981686	0.990801	1.11471	0.905425	2.56685	3.07375	3.31728	0.82932	0.882703	0.959264	1.86176	1.92741	2.34026
IL-18		0.97041	1.17013	0.880666	0.810378	1.11471	1.10701	0.97041	1.10701	0.93088	0.501157	0.511687	0.575678	1.21139	1.12246	1.17013
MYC		1.04972	0.920188	0.952638							0.920188	0.82932	0.935191	0.831238
NR4A1		0.986233	1.02101	0.993092	1.01396	1.07177	0.920188	1.04729	1.0693	0.89296	1.81504	1.52626	1.65864
ZBTB10		1.02811	1.01396	0.959264	0.935191	1.00231	1.06683	1.16205	1.08423	0.793701	1.08423	1.21139	1.15402	0.627056	0.553504	0.589134
FOSL1		1.07549	0.929805	1.1019	0.907519	1.26868	0.915945	0.860551			0.942785	0.942785	1.03886	1.22547	1.25992	1.29534
Figure 3I
K410	shCtrl										shKDM1A
NF-KB1		1.06683	1.00231	0.935191	1.2086	0.968171	0.854607	0.858565	1.05702	1.1019	1.00928	1.09682	0.848704
TNF		0.812252	1.13288	1.08674	0.923382	1	1.08298	0.594604	1		3.89962	1.67404	2.19365
IFNB1		0.715323	1.13027	1.23685	1.0693	1.01162	0.92445	1.04972	0.939523	1.01396	1.49831	2.20891	2.6087	0.023793	0.021295	0.032277	0.020857	0.018797	0.021002
IL-1A		1.16473	0.986233	0.870551	1.09177	1.04006	0.880666	1.11342	0.898132		0.986233	0.870551	0.993092
IL-1B		0.812252	1.23114	0.988514	1.05946	0.954842	0.802923	1.15135	1.08173		1.51222	1.95432	1.71317
IL-6		1.22547	0.920188	0.864537	0.907519	1.27456					1.55114	1.39797
IL-18		0.838956	1.00463	1.18646	0.97716	1.04006	0.983957	0.99539	0.941696	1.06683	2.45094	2.53737	2.7007	0.347078	0.317171	0.347078	0.725309	0.700602	0.715323
MYC		1.11729	0.959264	0.933033	1.01162	1.03288	0.95705				0.689362	0.698985	0.754364	1.30737	1.28937	1.39152
NR4A1		0.981686	1.00231	1.01631	0.974905	0.915945	1.11987	0.943874	1.13813	0.93088	1.09429	1.36604	1.43396
ZBTB10		1.09177	0.97716	0.937354	0.874583	1.07674	1.06191	0.95705	1.13027	0.92445	0.790041	0.840896	0.80107	1.04488	1.10445	1.16743
FOSL1		1.10957	0.946058	0.952638	0.860551	1.00928	1.15135	0.941696	0.922316	1.15135	0.819794	0.770215	0.825496	1.33484	1.28046

## Sheet: Figure 5
Figure 5A	shCtrl			shKDM1A
	Mean	SD	N	Mean	SD	N
TE1	1	0	9	0.4365	0.0992	9
K410	1.004	0.07738	6	0.5767	0.09156	6
Figure 5B
OE19
HA	0.92659	1.07923	0.93627	1.06807	0.75524	1.32409	0.84968
HA-KDM1A	2.01391	1.69349	2.03496	5.0806	3.77114	1.7593	2.10672
Figure 5H
K410 Xenografts
shCtrl	0.782773	1.01866	1.25411
shKDM1A	0.198884	0.200267	0.216134
Figure 5O
TE1	shCtrl			shKDM1A
IgG	1.33706	0.74791	1	1.17898	0.998548	0.849424
H3K9me2	17.7399	19.0389	32.4482	390.565	345.283	420.618
Figure 5P
K410	shCtrl			shKDM1A
IgG	1.3644	0.664138	1.10357	1	0.790534	1.26497
H3K9me2	19.0425	16.6956	16.9249	128.616	113.845	184.057

## Sheet: Figure 6
Figure 6A
TE1	RAD51			TNF			CXCL10			IFNB1			TRAF3			NFKB1			IFIT3			IL-6			IL-1A			IL-1B			TLR9			IFI16			IL-18
	Mean	SD	N	Mean	SD	N	Mean	SD	N	Mean	SD	N	Mean	SD	N	Mean	SD	N	Mean	SD	N	Mean	SD	N	Mean	SD	N	Mean	SD	N	Mean	SD	N	Mean	SD	N	Mean	SD	N
shCtrl	1.004	0.1077	3	1.027	0.2513	8	1.02	0.2168	9	1.009	0.1392	9	1.016	0.1982	9	1.006	0.1159	9	1.015	0.1833	9	1.009	0.1372	12	1.035	0.3005	9	0.9756	0.1357	9	1.007	0.1275	6	1.009	0.1415	9	1.01	0.1488	9
shKDM1A	0.2923	0.06219	3	0.9157	0.2674	8	1.04	1.919	9	1.056	0.6516	9	0.9353	0.4004	9	0.9044	0.6492	9	1.042	0.8033	9	1.987	0.8647	12	1.25	1.08	9	2.062	1.466	9	1.004	0.3157	6	0.5778	0.3902	9	0.7182	0.4451	9
shKDM1A+RAD51	61.78	8.996	3	0.6739	0.9682	8	0.3575	0.5303	9	0.7544	0.4065	9	0.5196	0.1369	9	0.5083	0.2568	9	0.5018	0.3756	9	1.214	0.3903	12	0.6262	0.3884	9	0.7769	0.4767	9	0.9434	0.4008	6	0.4817	0.2317	9	0.8902	0.4388	9
Figure 6B
TE1	siCtrl						siRAD51 #3						siRAD51 #3+siKDM1A #81
RAD51	0.935191	1.03049	1.03766	0.988514	0.99539	1.01631	0.148308	0.190342	0.160058	0.278034	0.308498	0.279968	0.327598	0.336808	0.363493	0.383332	0.380684	0.388683
KDM1A	1.05215	1.08173	0.878633	0.993092	1.06437	0.946058	1.1434	0.981686	1.05946	1.1019	1.18099	1.22264	0.673617	0.68302	0.673617	0.66742	0.627056	0.542113
IL-6	1.03527	1.23971	1.11471	1.11471			1.89211	2.34567	2.01391	1.60956			1.54399	1.65099
IL-1B	1	1.07923	0.926588	1.23971	1.07177	0.752623	2.23974	2.20891	2.22427	2.17347	2.65737	4.25748	3.22657	3.31728	4.37718	4.05584	3.22657	2.9897
Figure 6C
K410	siCtrl						siRAD51 #3						siRAD51 #3+siKDM1A #81
RAD51	1.07674	0.880666	1.05458	0.972655	1	1.02811	0.241484	0.216134	0.186856	0.243164	0.244855	0.25	0.148651	0.115023	0.142595	0.038741	0.037421	0.027017
KDM1A	0.946058	0.965936	1.09429	1.1487	1.02811	0.846745	0.835088	0.823591	0.823591	0.907519	0.90125	0.946058	0.277392	0.283221	0.285191	0.11344	0.112656	0.112656
IL-6	0.697372	1.32869	1.07923	0.80107	0.993092	1.25701	2.96905	3.4822	3.89062	3.70635	3.34035	4.50023	4.53154	3.29436	6.45313	5.38893		3.50642
IL-1B	1	0.965936	1.03527	1.12246	0.963707	0.92445	1.76133	1.9141	1.65481	1.83613	1.9141	2.15347	2.86791	2.90794	3.27161	4.43828	3.01049	2.42839
Figure 6F
Jurkat	TE1 shCtrl			TE1 shKDM1A			K410 shCtrl			K410 shKDM1A
TBK1	1.01866	1.04729	0.937354	2.28153	1.61328	1.65864	0.981686	0.954842	1.06683	1.11471	0.816014	1.03288
LKB1	0.99654	1.00347	1	2.27889	2.69136	1.10829	1	1.06437	0.939523	1.15936	1.89649	1.217
IRF3	1.12766	0.897095	0.988514	0.918064	0.720298	1.0693	0.99539	0.981686	1.02337	1.67791	2.06575	1.8489
CXCL1	0.97942	1.02101	1	1.12766	0.884745	0.694157	0.920188	1	1.08674	2.10429	1.81924	6.74273
CXCL10	1	1.32409	0.755236	2.63597	4.07933	3.09156	1.1019	1	0.907519	7.48153	6.69616	4.60542
